# Supplementary material for: Development of mirror-image monobodies targeting the oncogenic BCR::ABL1 kinase
Source: Nat Commun. 2024 Dec 23;15:10724. doi: 10.1038/s41467-024-54901-y (PMC11666773; doi:10.1038/s41467-024-54901-y)
Supplement: Supplementary file 4 — Source Data [file 41467_2024_54901_MOESM4_ESM.xlsx]

## Sheet: Fig. 2b
Fig. 2b
		c(D-Abl SH2) [nM]	Clone 21	Clone 26	Clone 27	Clone 28	Clone 30
		0	0	0	0	0	0
		3.16	44.17	64.5659	28.5051
		10	272.812	181.973	212.166
		31.6	778.049	376.464	599.153	174.748	146.718
		100	979.893	666.678	773.683	366.964	385.024
		200	1020.98	722.164	828.854	469.135	480.006
		316	1019.45	760.82	865.722	498.233	535.606
		1000	1020.18	746.119	874.631	556.706	553.3

## Sheet: Fig. 2c
Fig. 2c

## Sheet: Fig. 2f
Fig. 2f
		L-HA4		L-AS25		L-DAM21		L-DAM26		L-DAM27		L-DAM28		L-DAM30.1		L-DAM30.2
		-19.3001	-25.9558	8.81343	8.52662	-30.1545	-30.1532	-25.7848	-23.464	-25.1142	-25.7355	-24.4294	-25.6643	-19.9803	-23.3581	-24.6308	-26.3137

## Sheet: Fig. 3e
Fig. 3e

## Sheet: Fig. 6a, b
Fig. 6a										Fig. 6b

## Sheet: Fig. 6e
Fig. 6e
			recombinant L-DAM21		77.9	77.9	77.9	78	77.6	77.9
			synthetic split-L-DAM21		44.6	44.7	45.1
			synthetic split-D-DAM21		44.2	44.8	44.9
			recombinant L-DAM27		72.7	72.9	72.8	73.4	73.2	73.8
			recombinant L-DAM27-XTEN		76.4	76.1	76.6
			synthetic L-DAM27		75.6	75.3	75.2	76	76.1	76.3
			synthetic D-DAM27		75.8	74.8		76.5	76.4	76.1

## Sheet: Fig. 7a, b
Fig. 7a										Fig. 7b
		Pepsin digest										Proteinase K digest

## Sheet: Fig. 7c
Fig. 7c

## Sheet: Fig. 8f, g
Fig. 8f
		HA4 Y87A		98.5973	101.403	99.2304	100.77	97.6013	102.399
		HA4		98.7859	96.6336	99.3879	101.853	99.0649	100.665
		AS25		100.32	97.7141	105.676	108.677	100.855	97.1953
		synth. split-L-DAM21		98.4611	99.2828	98.6147	101.215	103.904	109.545
		synth. split-D-DAM21		97.5458	101.958	101.85	105.72	103.751	101.662
		synth. L-DAM27-XTEN		100.201	99.9296	105.206	99.7045	99.2039	97.3824
		synth. D-DAM27-XTEN		102.621	101.566	102.391	104.989	101.166	100.16
Fig. 8g
		HA4 Y87A		102.375	97.6254	101.769	98.2311	96.0929	103.907
		HA4		96.9692	88.1923	101.249	89.0326	94.9424	99.0483
		AS25		63.4497	65.0361	61.4397	63.2617	45.6805	53.1764
		synth. split-L-DAM21		115.057	113.98	121.113	116.455	128.331	117.962
		synth. split-D-DAM21		108.923	105.494	105.494	103.12	103.193	108.134
		synth. L-DAM27-XTEN		93.9032	95.4282	99.3303	97.6403	99.0309
		synth. D-DAM27-XTEN		72.9142	65.667	67.2602	62.7631	70.396	68.9051

## Sheet: Fig. S1
Fig. S1
		c(rec. BCR::ABL1 SH2) [µM]	ΔFP [mP]
		0	-0.463391	0.287229	0.176163	0.31623	-1.49646	1.18023	0.446083	-0.446083
		0.16				-0.542525	2.65814	2.16853	-0.440795	-1.37528
		0.32				2.20362	4.43454	4.09866	-0.109713	1.61447
		0.63	6.74334	3.56412	6.54157	6.08663	6.61816	3.13562	0.82031	-0.998848
		1.25	8.69607	12.5177	12.5461	7.82693	6.54566	3.97689	4.2161	1.97838
		2.5	11.9903	11.4604	12.8171	13.6315	6.68704	10.6297	1.60274	5.92215
		5	15.8148	16.0584	19.4796	16.7286	15.1232	12.0858	8.05067	9.12108
		10	22.9749	20.1706	23.0729	19.4478	14.718	18.7052	15.6008	14.6765
		20	24.9105	23.5713	23.3962	22.5839	24.9803	23.4984	21.8945	18.0957
		40	22.8544	25.0259	27.5828	28.6579	29.1224	28.3839	24.5385	24.6706

[truncated: 1 more sheets: Fig. S23]
